# Supplementary material for: Presence and Significance of Multiple Respiratory Viral Infections in Children Admitted to a Tertiary Pediatric Hospital in Italy
Source: Viruses. 2024 May 9;16(5):750. doi: 10.3390/v16050750 (PMC11126044; doi:10.3390/v16050750)
Supplement: Supplementary file 1 [file viruses-16-00750-s001.zip]

Archive with 2 entries (2 files):
- Supplementary Table S1.pdf
- Supplementary_Figures S1-S3.pdf
